# Supplementary material for: Effects of Positive Fighting Experience and Its Subsequent Deprivation on the Expression Profile of Mouse Hippocampal Genes Associated with Neurogenesis
Source: Int J Mol Sci. 2023 Feb 3;24(3):3040. doi: 10.3390/ijms24033040 (PMC9918130; doi:10.3390/ijms24033040)
Supplement: Supplementary file 1 [file ijms-24-03040-s001.zip]

Archive with 1 entries (1 files):
- ijms-2106260-supplementary.xlsx
