# Supplementary material for: Effects of Positive Fighting Experience and Its Subsequent Deprivation on the Expression Profile of Mouse Hippocampal Genes Associated with Neurogenesis
Source: Int J Mol Sci. 2023 Feb 3;24(3):3040. doi: 10.3390/ijms24033040 (PMC9918130; doi:10.3390/ijms24033040)
Supplement: Supplementary file 1 [file ijms-24-03040-s001.zip › ijms-2106260-supplementary.xlsx]

## Sheet: S1_DEGs neurogenesis C_A20
Supplementary Table S1. C_A20 DEGs associated with neurogenesis
gene symbol	locus	value C, FPKM	value A20, FPKM	log2(fold_change) A20/C	q_value	Transcription factor genes	correlation between gene expression and PLS-DA Axis 1	abnormal aggression-related behavior	increased aggression	abnormal anxiety-related response	abnormal fear-related response	abnormal response to social novelty	learning or memory	abnormal learning/memory/conditioning	definition
Nr1d1	chr11:98767931-98775377	63.8108	82.9413	0.378289	0.00102824	Nr1d1	-0.956611			Nr1d1					nuclear receptor subfamily 1, group D, member 1
Coro1a	chr7:126699773-126704816	46.8243	57.8586	0.305275	0.00102824		-0.952354								coronin, actin binding protein 1A
Fmr1	chrX:68678540-68717961	19.0201	14.6567	-0.375959	0.00102824	Fmr1	0.944284	Fmr1	Fmr1	Fmr1	Fmr1	Fmr1		Fmr1	FMRP translational regulator 1
Nampt	chr12:32820334-32853369	17.7051	14.7505	-0.263405	0.00102824		0.932537								nicotinamide phosphoribosyltransferase
Atf2	chr2:73816508-73892639	31.4869	26.7453	-0.235464	0.00102824	Atf2	0.931439			Atf2					activating transcription factor 2
Dnm1l	chr16:16312227-16359031	69.1014	56.5628	-0.28886	0.00102824		0.927314								dynamin 1-like
Aqp4	chr18:15389393-15403684	34.8381	28.0521	-0.31256	0.00102824		0.926252								aquaporin 4
Braf	chr6:39603236-39725463	21.2517	18.1229	-0.229767	0.00260438		0.919284	Braf	Braf						Braf transforming gene
Kif3a	chr11:53567368-53604246	49.6819	43.7423	-0.183692	0.0249679		0.917196								kinesin family member 3A
Pten	chr19:32757576-32826160	37.2656	30.3425	-0.296503	0.00102824		0.916806	Pten		Pten	Pten				phosphatase and tensin homolog
Homer1	chr13:93304494-93405129	21.1245	16.8006	-0.330408	0.00102824		0.910327								homer scaffolding protein 1
Bmpr1a	chr14:34411067-34502546	12.2312	10.2577	-0.253854	0.00383244		0.909484								bone morphogenetic protein receptor, type 1A
Fxr2	chr11:69632970-69653297	46.9	53.1322	0.179997	0.0190234	Fxr2	-0.908857				Fxr2				fragile X mental retardation, autosomal homolog 2
Rb1cc1	chr1:6214661-6276104	12.8666	10.3562	-0.313148	0.00102824		0.904902								RB1-inducible coiled-coil 1
Slc30a3	chr5:31086105-31093527	43.2587	55.4947	0.35936	0.00102824		-0.902146								solute carrier family 30 (zinc transporter), member 3
Cntfr	chr4:41657497-41697091	29.5378	34.7289	0.233573	0.00648727		-0.893324								ciliary neurotrophic factor receptor
Creb1	chr1:64532803-64604548	7.5818	5.94295	-0.351361	0.00102824	Creb1	0.891605								cAMP responsive element binding protein 1
Pafah1b1	chr11:74673948-74724384	129.061	106.127	-0.282259	0.00102824		0.888425								platelet-activating factor acetylhydrolase, isoform 1b, subunit 1
Grm5	chr7:87584167-88135063	33.1705	26.2074	-0.339926	0.00102824		0.884692								glutamate receptor, metabotropic 5
Tlr3	chr8:45395664-45410539	3.94491	3.24554	-0.281534	0.035591		0.88224			Tlr3	Tlr3				toll-like receptor 3
Bax	chr7:45461694-45466898	38.8638	49.2222	0.34088	0.00187789		-0.881766								BCL2-associated X protein
Emx1	chr6:85187930-85204463	11.1317	14.8338	0.414214	0.00326217	Emx1	-0.881232	Emx1	Emx1	Emx1					empty spiracles homeobox 1
Gsk3b	chr16:38085063-38246079	33.7173	29.651	-0.185411	0.02322		0.879158			Gsk3b					glycogen synthase kinase 3 beta
Lrrk2	chr15:91673223-91816124	3.07817	2.41113	-0.352368	0.00102824		0.873349								leucine-rich repeat kinase 2
Grin2b	chr6:135729804-136173511	16.6731	21.5714	0.371596	0.00102824		-0.86922			Grin2b			Grin2b		glutamate receptor, ionotropic, NMDA2B (epsilon 2)
Bbc3	chr7:16309582-16318334	4.55577	6.30074	0.467826	0.00326217		-0.863074								BCL2 binding component 3
Ccdc88a	chr11:29374171-29510808	13.5867	10.9639	-0.309438	0.00102824		0.842428								coiled coil domain containing 88A
Ager	chr17:34597849-34600937	0.402806	0.690655	0.77788	0.0386102		-0.838448								advanced glycosylation end product-specific receptor
Ptprz1	chr6:22875501-23052916	24.9676	20.1049	-0.312515	0.00102824		0.827394								protein tyrosine phosphatase, receptor type Z, polypeptide 1
Plcb1	chr2:134786163-135475258	31.0018	26.7517	-0.21272	0.00598546		0.824597								phospholipase C, beta 1
Gabra1	chr11:42130939-42182930	68.9672	56.7408	-0.281523	0.00102824		0.814488				Gabra1				gamma-aminobutyric acid (GABA) A receptor, subunit alpha 1
Vgf	chr5:137030294-137033351	80.557	92.8793	0.205346	0.00972831		-0.814042								VGF nerve growth factor inducible
Nae1	chr8:104511027-104534637	24.1507	20.9373	-0.205986	0.0347137		0.811039								NEDD8 activating enzyme E1 subunit 1
Cnr1	chr4:33924631-33948831	34.9073	26.9715	-0.372091	0.00102824		0.804796	Cnr1	Cnr1	Cnr1					cannabinoid receptor 1 (brain)
Map2	chr1:66175328-66442583	177.251	150.668	-0.234429	0.036874		0.795326				Map2				microtubule-associated protein 2
Lmna	chr3:88481147-88503352	16.8888	19.9896	0.24318	0.0190234		-0.793876								lamin A
Neurod2	chr11:98325416-98329645	74.4102	88.7144	0.253667	0.00102824	Neurod2	-0.787217			Neurod2					neurogenic differentiation 2
Adra2c	chr5:35278565-35281763	9.79605	11.76	0.263615	0.0128995		-0.767702								adrenergic receptor, alpha 2c
Apc	chr18:34207774-34322190	25.1724	20.8326	-0.273	0.00102824	Apc	0.763152								APC, WNT signaling pathway regulator(
Epor	chr9:21958898-21963576	2.59249	3.81757	0.558312	0.0054682		-0.761262								erythropoietin receptor
Htr2c	chrX:146962512-147197277	12.9244	6.49182	-0.993408	0.00102824		0.753599				Htr2c				5-hydroxytryptamine (serotonin) receptor 2C
St8sia1	chr6:142814230-142964452	9.34241	8.22955	-0.182982	0.0295753		0.753423								ST8 alpha-N-acetyl-neuraminide alpha-2,8-sialyltransferase 1
Htr2a	chr14:74640839-74706859	1.54182	1.05642	-0.545452	0.0228985		0.748457			Htr2a					5-hydroxytryptamine (serotonin) receptor 2A
Arntl	chr7:113207464-113314126	11.7605	10.1382	-0.214152	0.0430244	Arntl	0.74677								aryl hydrocarbon receptor nuclear translocator-like
Dmd	chrX:82948869-85205050	4.57031	3.90833	-0.225741	0.00740761		0.737185								dystrophin, muscular dystrophy
Grasp	chr15:101221190-101232756	32.8186	38.4102	0.226976	0.00835318		-0.736284								trafficking regulator and scaffold protein tamalin
Nr3c1	chr18:39410544-39487245	16.543	14.5564	-0.18457	0.0211751	Nr3c1	0.729399			Nr3c1					nuclear receptor subfamily 3, group C, member 1
Prkdc	chr16:15637865-15842239	3.00906	2.56264	-0.231682	0.0211751		0.725851								protein kinase, DNA activated, catalytic polypeptide
Thrb	chr14:17660959-18038088	8.3383	6.86974	-0.279496	0.00102824	Thrb	0.72557								thyroid hormone receptor beta
Dpysl3	chr18:43320978-43438286	13.6211	11.7449	-0.213815	0.00972831		0.719052								dihydropyrimidinase-like 3
Calb1	chr4:15881263-15906709	45.6715	38.2836	-0.254571	0.00102824		0.714985								calbindin 1
Rara	chr11:98937695-98974942	4.66176	5.6622	0.28049	0.0246766	Rara	-0.701094								retinoic acid receptor, alpha
Bcl2	chr1:106538177-106714290	2.80899	2.28414	-0.298398	0.0254999		0.694063								B cell leukemia/lymphoma 2
Dcx	chrX:143855841-143933219	3.39289	2.71479	-0.321675	0.00102824		0.679395								doublecortin
Nos1	chr5:117867118-117953813	8.56386	7.04815	-0.281016	0.00436898		0.670523	Nos1	Nos1	Nos1					nitric oxide synthase 1, neuronal
Dbi	chr1:120113279-120121096	248.65	211.952	-0.230376	0.00492623		0.668726								diazepam binding inhibitor
Chrm4	chr2:91922188-91932297	6.99747	8.85769	0.340096	0.0252424		-0.624634								cholinergic receptor, muscarinic 4
Grm2	chr9:106644533-106656109	22.0578	25.4099	0.204103	0.0165076		-0.624343			Grm2					glutamate receptor, metabotropic 2
Tac1	chr6:7555070-7562973	10.078	6.87235	-0.552331	0.00187789		0.611649			Tac1					tachykinin 1
Slc12a2	chr18:57878677-57946821	16.4947	12.7391	-0.372739	0.00102824		0.60164								solute carrier family 12, member 2
Nr3c2	chr8:76902507-77243639	29.9528	26.5297	-0.175083	0.0279387	Nr3c2	0.56669								nuclear receptor subfamily 3, group C, member 2
Cd24a	chr10:43579168-43584265	6.58125	4.13614	-0.670076	0.00102824		0.56015								CD24a antigen
Chrna7	chr7:63098691-63212526	7.90659	6.44965	-0.293835	0.0436422		0.552969			Chrna7	Chrna7		Chrna7	Chrna7	cholinergic receptor, nicotinic, alpha polypeptide 7
Fabp7	chr10:57784922-57788450	44.8326	37.6687	-0.25118	0.0267502		0.515683			Fabp7					fatty acid binding protein 7, brain
Gh	chr11:106300260-106301896	0	1.90055	inf	0.00102824		-0.514602								growth hormone
Frzb	chr2:80411969-80447396	11.3197	9.70618	-0.221858	0.0457855		0.511016								frizzled-related protein
Kdr	chr5:75933269-75978428	4.04777	3.26002	-0.312246	0.0114307		0.474359							Kdr	kinase insert domain protein receptor
Dsp	chr13:38151293-38198577	5.24163	6.32155	0.270262	0.00102824		-0.471586								desmoplakin
Prlr	chr15:10177237-10349180	2.90097	1.28427	-1.17558	0.00102824		0.441143								prolactin receptor
Grin2a	chr16:9577709-9992533	5.66531	4.81239	-0.235401	0.0494983		0.428702			Grin2a			Grin2a		glutamate receptor, ionotropic, NMDA2A (epsilon 1)
Calb2	chr8:110142537-110168206	22.587	18.949	-0.253366	0.0170563		0.237176								calbindin 2
Igf2	chr7:142650767-142670356	30.2843	24.8872	-0.283163	0.00187789		0.0903054								insulin-like growth factor 2

## Sheet: S2_KEGG for C_A20
	Supplementary Table S2. KEGG pathways related to C_A20 DEGs associated with neurogenesis
Category	Term	Count	PValue	Bonferroni	Benjamini	FDR	Genes
mmu04080	Neuroactive ligand-receptor interaction	17	1.95219e-09	3.51394e-07	3.51394e-07	2.9478e-07	GH, GABRA1, THRB, CHRM4, CHRNA7, HTR2C, HTR2A, ADRA2C, NR3C1, PRLR, GRIN2B, GRM2, GRM5, GRIN2A, VGF, CNR1, TAC1
mmu05022	Pathways of neurodegeneration - multiple diseases	14	8.29825e-06	0.00149258	0.000746843	0.000626518	GSK3B, LRRK2, CHRNA7, BRAF, AGER, GRIN2B, GRM5, GRIN2A, APC, RB1CC1, BCL2, BAX, NOS1, PLCB1
mmu05010	Alzheimer disease	12	3.18949e-05	0.00572472	0.00191369	0.00160538	GSK3B, GRM5, GRIN2A, APC, CHRNA7, RB1CC1, BRAF, NAE1, NOS1, PLCB1, AGER, GRIN2B
mmu01521	EGFR tyrosine kinase inhibitor resistance	6	0.000158658	0.0281567	0.00677994	0.00568762	GSK3B, BCL2, PTEN, KDR, BAX, BRAF
mmu04728	Dopaminergic synapse	7	0.000239443	0.0421891	0.00677994	0.00568762	ATF2, GSK3B, GRIN2A, CREB1, PLCB1, GRIN2B, ARNTL
mmu05030	Cocaine addiction	5	0.000261619	0.0460056	0.00677994	0.00568762	ATF2, GRM2, GRIN2A, CREB1, GRIN2B
mmu05210	Colorectal cancer	6	0.000263664	0.046357	0.00677994	0.00568762	GSK3B, APC, BCL2, BAX, BRAF, BBC3
mmu04151	PI3K-Akt signaling pathway	10	0.000497535	0.0856836	0.010866	0.00911533	ATF2, GH, GSK3B, CREB1, IGF2, BCL2, PTEN, KDR, PRLR, EPOR
mmu05213	Endometrial cancer	5	0.000543298	0.0931881	0.010866	0.00911533	GSK3B, APC, PTEN, BAX, BRAF
mmu04724	Glutamatergic synapse	6	0.000833927	0.139438	0.0140914	0.0118211	GRM2, GRM5, GRIN2A, HOMER1, PLCB1, GRIN2B
mmu04020	Calcium signaling pathway	8	0.000920607	0.152772	0.0140914	0.0118211	GRM5, GRIN2A, CHRNA7, KDR, HTR2C, HTR2A, NOS1, PLCB1
mmu04720	Long-term potentiation	5	0.000939426	0.15564	0.0140914	0.0118211	GRM5, GRIN2A, BRAF, PLCB1, GRIN2B
mmu05033	Nicotine addiction	4	0.00222702	0.330558	0.0308357	0.0258677	GABRA1, GRIN2A, CHRNA7, GRIN2B
mmu05200	Pathways in cancer	11	0.00253656	0.366922	0.0326129	0.0273586	GSK3B, APC, IGF2, RARA, BCL2, PTEN, BAX, BRAF, PLCB1, EPOR, BBC3
mmu04713	Circadian entrainment	5	0.00380855	0.49684	0.041755	0.0350278	GRIN2A, CREB1, NOS1, PLCB1, GRIN2B
mmu05215	Prostate cancer	5	0.00394972	0.509513	0.041755	0.0350278	GSK3B, CREB1, BCL2, PTEN, BRAF
mmu04934	Cushing syndrome	6	0.00406756	0.519849	0.041755	0.0350278	ATF2, GSK3B, CREB1, APC, BRAF, PLCB1
mmu05161	Hepatitis B	6	0.0041755	0.529125	0.041755	0.0350278	ATF2, CREB1, BCL2, BAX, BRAF, TLR3
mmu04928	Parathyroid hormone synthesis, secretion and action	5	0.00538317	0.621519	0.0495184	0.0415404	ATF2, CREB1, BCL2, BRAF, PLCB1
mmu05225	Hepatocellular carcinoma	6	0.00550204	0.629574	0.0495184	0.0415404	GSK3B, APC, IGF2, PTEN, BAX, BRAF
mmu04725	Cholinergic synapse	5	0.00611916	0.668734	0.05245	0.0439997	CREB1, CHRM4, CHRNA7, BCL2, PLCB1
mmu04935	Growth hormone synthesis, secretion and action	5	0.00712986	0.72417	0.0583352	0.0489367	ATF2, GH, GSK3B, CREB1, PLCB1
mmu05031	Amphetamine addiction	4	0.0103279	0.845675	0.0808273	0.0678052	ATF2, GRIN2A, CREB1, GRIN2B
mmu04915	Estrogen signaling pathway	5	0.0113764	0.87248	0.0834838	0.0700336	ATF2, CREB1, RARA, BCL2, PLCB1
mmu04115	p53 signaling pathway	4	0.011595	0.877457	0.0834838	0.0700336	BCL2, PTEN, BAX, BBC3
mmu04015	Rap1 signaling pathway	6	0.0128403	0.902335	0.0888941	0.0745723	GRIN2A, CNR1, KDR, BRAF, PLCB1, GRIN2B
mmu05016	Huntington disease	7	0.0137754	0.917652	0.0918357	0.07704	GRM5, CREB1, RB1CC1, BAX, PLCB1, GRIN2B, BBC3
mmu05224	Breast cancer	5	0.0155388	0.940331	0.0998923	0.0837985	GSK3B, APC, PTEN, BAX, BRAF
mmu05226	Gastric cancer	5	0.0166191	0.951032	0.103153	0.086534	GSK3B, APC, BCL2, BAX, BRAF
mmu04215	Apoptosis - multiple species	3	0.0184812	0.965186	0.108331	0.0908773	BCL2, BAX, BBC3
mmu04540	Gap junction	4	0.0186569	0.96629	0.108331	0.0908773	GRM5, HTR2C, HTR2A, PLCB1
mmu04710	Circadian rhythm	3	0.0207293	0.976959	0.114698	0.0962185	CREB1, NR1D1, ARNTL
mmu04211	Longevity regulating pathway	4	0.0210279	0.97819	0.114698	0.0962185	ATF2, CREB1, RB1CC1, BAX
mmu04630	JAK-STAT signaling pathway	5	0.0240903	0.987591	0.127537	0.106989	CNTFR, GH, BCL2, PRLR, EPOR
mmu04933	AGE-RAGE signaling pathway in diabetic complications	4	0.028365	0.994369	0.145877	0.122375	BCL2, BAX, PLCB1, AGER
mmu05020	Prion disease	6	0.0306015	0.996281	0.153007	0.128356	ATF2, GSK3B, GRIN2A, CREB1, BAX, GRIN2B
mmu04510	Focal adhesion	5	0.0424099	0.99959	0.206318	0.173078	GSK3B, BCL2, PTEN, KDR, BRAF
mmu04722	Neurotrophin signaling pathway	4	0.0447483	0.999736	0.207915	0.174418	GSK3B, BCL2, BAX, BRAF
mmu05034	Alcoholism	5	0.0450483	0.999751	0.207915	0.174418	ATF2, GRIN2A, CREB1, BRAF, GRIN2B
mmu04071	Sphingolipid signaling pathway	4	0.0475373	0.999844	0.213918	0.179453	BCL2, PTEN, BAX, PLCB1
mmu04926	Relaxin signaling pathway	4	0.0523726	0.999938	0.226167	0.189729	ATF2, CREB1, NOS1, PLCB1
mmu05417	Lipid and atherosclerosis	5	0.0527722	0.999942	0.226167	0.189729	GSK3B, BCL2, BAX, PLCB1, AGER
mmu04726	Serotonergic synapse	4	0.0543713	0.999957	0.226194	0.189751	HTR2C, BRAF, HTR2A, PLCB1
mmu04340	Hedgehog signaling pathway	3	0.0552917	0.999964	0.226194	0.189751	GSK3B, KIF3A, BCL2
mmu04730	Long-term depression	3	0.0587193	0.999981	0.232933	0.195405	BRAF, NOS1, PLCB1
mmu04210	Apoptosis	4	0.0595273	0.999984	0.232933	0.195405	LMNA, BCL2, BAX, BBC3
mmu05217	Basal cell carcinoma	3	0.063995	0.999993	0.243399	0.204185	GSK3B, APC, BAX
mmu05017	Spinocerebellar ataxia	4	0.0649065	0.999994	0.243399	0.204185	GRIN2A, RB1CC1, PLCB1, GRIN2B
mmu05162	Measles	4	0.0705036	0.999998	0.258993	0.217266	GSK3B, BCL2, BAX, BBC3
mmu04723	Retrograde endocannabinoid signaling	4	0.0728023	0.999999	0.262088	0.219863	GABRA1, GRM5, CNR1, PLCB1
mmu04261	Adrenergic signaling in cardiomyocytes	4	0.0775	1	0.27193	0.228119	ATF2, CREB1, BCL2, PLCB1
mmu04927	Cortisol synthesis and secretion	3	0.0807166	1	0.27193	0.228119	ATF2, CREB1, PLCB1
mmu05218	Melanoma	3	0.0807166	1	0.27193	0.228119	PTEN, BAX, BRAF
mmu04390	Hippo signaling pathway	4	0.0835566	1	0.27193	0.228119	GSK3B, APC, BBC3, BMPR1A
mmu05214	Glioma	3	0.0846003	1	0.27193	0.228119	PTEN, BAX, BRAF
mmu04918	Thyroid hormone synthesis	3	0.0846003	1	0.27193	0.228119	ATF2, CREB1, PLCB1
mmu05163	Human cytomegalovirus infection	5	0.0865396	1	0.272423	0.228533	ATF2, GSK3B, CREB1, BAX, PLCB1
mmu05165	Human papillomavirus infection	6	0.0877809	1	0.272423	0.228533	GSK3B, CREB1, APC, PTEN, BAX, TLR3
mmu05412	Arrhythmogenic right ventricular cardiomyopathy	3	0.0905307	1	0.276195	0.231697	DSP, LMNA, DMD
mmu05014	Amyotrophic lateral sclerosis	6	0.0934252	1	0.276369	0.231843	GRIN2A, RB1CC1, BCL2, BAX, NOS1, GRIN2B
mmu05160	Hepatitis C	4	0.0936585	1	0.276369	0.231843	GSK3B, BAX, BRAF, TLR3
mmu01524	Platinum drug resistance	3	0.0965809	1	0.280396	0.235221	BCL2, BAX, BBC3

## Sheet: S3_DEGs neurogenesis C_AD
Supplementary Table S3. C_AD DEGs associated with neurogenesis
gene symbol	locus	value C, FPKM	value AD, FPKM	log2(fold_change) AD/C	q_value	Transcription factor genes	correlation between gene expression and PLS-DA Axis 1	abnormal aggression-related behavior	increased aggression	abnormal anxiety-related response	abnormal fear-related response	abnormal response to social novelty	learning or memory	abnormal learning/memory/conditioning	definition
Nr1d1	chr11:98767931-98775377	64.0239	78.5296	0.294626	0.00245848	Nr1d1	-0.967577			Nr1d1					nuclear receptor subfamily 1, group D, member 1
Aqp4	chr18:15389393-15403684	34.9586	28.4642	-0.296497	0.00245848		0.962619								aquaporin 4
Fmr1	chrX:68678540-68717961	19.0875	15.3657	-0.312921	0.00245848	Fmr1	0.955926	Fmr1	Fmr1	Fmr1	Fmr1	Fmr1		Fmr1	FMRP translational regulator 1
Creb1	chr1:64532803-64604548	7.60824	5.745	-0.405257	0.00245848	Creb1	0.941819								cAMP responsive element binding protein 1
Pten	chr19:32757576-32826160	37.397	30.4514	-0.296415	0.00245848		0.939903	Pten		Pten	Pten				phosphatase and tensin homolog
Homer1	chr13:93304494-93405129	21.2008	16.067	-0.400012	0.00245848		0.931061								homer scaffolding protein 1
Pafah1b1	chr11:74673948-74724384	129.509	105.222	-0.299623	0.00245848		0.889976								platelet-activating factor acetylhydrolase, isoform 1b, subunit 1
Grm5	chr7:87584167-88135063	33.2878	27.4909	-0.27604	0.00245848		0.877376								glutamate receptor, metabotropic 5
Bmpr1a	chr14:34411067-34502546	12.274	10.1054	-0.280485	0.00245848		0.873026								bone morphogenetic protein receptor, type 1A
Gabra1	chr11:42130939-42182930	69.2116	54.0885	-0.355691	0.00245848		0.868101				Gabra1				gamma-aminobutyric acid (GABA) A receptor, subunit alpha 1
Dnm1l	chr16:16312227-16359031	69.3442	59.7262	-0.215412	0.0146798		0.861655								dynamin 1-like
Rb1cc1	chr1:6214661-6276104	12.9122	10.8617	-0.249483	0.00577642		0.840927								RB1-inducible coiled-coil 1
Lrrk2	chr15:91673223-91816124	3.08879	2.43531	-0.34294	0.00422917		0.816238								leucine-rich repeat kinase 2
Htr2a	chr14:74640839-74706859	1.54727	1.04708	-0.563355	0.0289763		0.786236			Htr2a					5-hydroxytryptamine (serotonin) receptor 2A
Mif	chr10:75859352-75860250	328.08	286.046	-0.197804	0.0379343		0.731574								macrophage migration inhibitory factor (glycosylation-inhibiting factor)
Slc30a3	chr5:31086105-31093527	43.3976	49.7721	0.197721	0.0434409		-0.720713								solute carrier family 30 (zinc transporter), member 3
Bbc3	chr7:16309582-16318334	4.57085	5.91054	0.370828	0.0451709		-0.719208								BCL2 binding component 3
Notch3	chr17:32120892-32166852	2.84899	3.41027	0.259438	0.0485658	Notch3	-0.707412								notch 3
Cnr1	chr4:33924631-33948831	35.0302	28.3206	-0.306748	0.00245848		0.705827	Cnr1	Cnr1	Cnr1					cannabinoid receptor 1 (brain)
Nr3c1	chr18:39410544-39487245	16.6005	14.4098	-0.204179	0.0313785	Nr3c1	0.70158			Nr3c1					nuclear receptor subfamily 3, group C, member 1
Grin2b	chr6:135729804-136173511	16.7308	19.3399	0.20908	0.0123834		-0.694515			Grin2b			Grin2b		glutamate receptor, ionotropic, NMDA2B (epsilon 2)
Ptprz1	chr6:22875501-23052916	25.0585	21.8255	-0.199289	0.0306936		0.684472								protein tyrosine phosphatase, receptor type Z, polypeptide 1
Egr1	chr18:34861206-34864956	35.1233	28.9887	-0.276938	0.00245848	Egr1	0.614124	Egr1							early growth response 1
Dcx	chrX:143855841-143933219	3.40494	2.83328	-0.265156	0.0379343		0.60502								doublecortin
Dsp	chr13:38151293-38198577	5.2591	7.01495	0.415615	0.00245848		-0.583833								desmoplakin
Epha5	chr5:84054764-84417382	14.5133	12.5449	-0.210274	0.0239353		0.519274								Eph receptor A5
Slc7a11	chr3:50364935-50443613	4.77368	4.05229	-0.236363	0.0456284		0.508471								solute carrier family 7 (cationic amino acid transporter, y+ system), member 11
Htr2c	chrX:146962512-147197277	12.9624	10.3015	-0.331479	0.00245848		0.498361				Htr2c				5-hydroxytryptamine (serotonin) receptor 2C
Tac1	chr6:7555070-7562973	10.1151	7.57827	-0.416565	0.0346585		0.489018			Tac1					tachykinin 1
Slc12a2	chr18:57878677-57946821	16.5459	14.0905	-0.231758	0.0123834		0.481189								solute carrier family 12, member 2
Prlr	chr15:10177237-10349180	2.90694	1.90789	-0.607524	0.00245848		0.253208								prolactin receptor

## Sheet: S4_KEGG for C_AD
Supplementary Table S4. KEGG pathways related to C_AD DEGs associated with neurogenesis
	Category	Term	Count	PValue	Bonferroni	Benjamini	FDR	Genes
KEGG_PATHWAY	mmu04080	Neuroactive ligand-receptor interaction	9	8.43725e-06	0.000978246	0.000978721	0.000978721	GABRA1, GRM5, CNR1, HTR2C, HTR2A, TAC1, NR3C1, GRIN2B, PRLR
KEGG_PATHWAY	mmu05016	Huntington disease	5	0.0103757	0.701764	0.601791	0.601791	GRM5, CREB1, RB1CC1, GRIN2B, BBC3
KEGG_PATHWAY	mmu04540	Gap junction	3	0.0252932	0.948786	0.978002	0.978002	GRM5, HTR2C, HTR2A
KEGG_PATHWAY	mmu04724	Glutamatergic synapse	3	0.0417644	0.992908	1	1	GRM5, HOMER1, GRIN2B
KEGG_PATHWAY	mmu04723	Retrograde endocannabinoid signaling	3	0.0675378	0.9997	1	1	GABRA1, GRM5, CNR1
KEGG_PATHWAY	mmu04710	Circadian rhythm	2	0.0938654	0.999989	1	1	CREB1, NR1D1

## Sheet: S5_correlations
Supplementary Table S5. C_AD DEGs whose expression correlates with Nr1d1, Fmr1 and Pten expression
r - Pearson correlation coefficient
	Nr1d1			Fmr1			Pten
gene symbol	r		gene symbol	r		gene symbol	r
Nufip2	-0.973018		Tmem229a	0.975078		Eif5a2	0.974882
Sacm1l	-0.969513		Lztfl1	0.961674		Pcm1	0.973287
Xpo1	-0.969343		Pcm1	0.96076		Dzip3	0.973022
Pcmtd2	-0.967818		Abcb7	0.96003		Pum2	0.972346
Hnrnpc	-0.967747		Spred1	0.958259		Lnp	0.971816
9330159F19Rik	-0.96509		Pten	0.955357		Vcpip1	0.971364
Tmem33	-0.961578		Azin1	0.95439		Rlim	0.97086
Pcnp	-0.96136		Rlim	0.953987		Elavl2	0.968483
Picalm	-0.959768		Far1	0.953572		Taok1	0.968347
Rexo1	0.958835		Dzip3	0.953109		Fndc3a	0.968302
Myef2	-0.958114		Pum2	0.952657		Spred1	0.968057
Ube2v2	-0.957805		Creb1	0.952121		Etnk1	0.967331
Usp33	-0.956985		Hltf	0.95207		Nadk2	0.966458
Arih1	-0.954239		Prr12	-0.948556		Pank3	0.965814
Ptges3	-0.952487		Usp45	0.94783		Rc3h2	0.965234
Ccnc	-0.949986		Homer1	0.947006		Usp9x	0.965113
Mnt	0.948807		Zfr	0.946619		Lztfl1	0.963737
Dusp6	-0.94842		Manea	0.94624		Creb1	0.963077
Zbtb41	-0.948397		Pcmtd1	0.94622		Rock2	0.961539
Chordc1	-0.948022		1810041L15Rik	-0.945991		Homer1	0.961139
Pex13	-0.946562		Ccng1	0.945934		Zmym2	0.956942
Aqp4	-0.946504		Gucy1a2	0.945736		Usp45	0.95603
Ppp1cb	-0.946243		Glrb	0.945653		2610002M06Rik	0.95575
Fyttd1	-0.945401		Xpo1	0.945417		Fmr1	0.955357
Azin1	-0.9453		Eps15	0.94535		Trim23	0.955293
Zfr	-0.945011		Wwp1	0.945251		Exoc5	0.955222
Glrb	-0.944605		Etnk1	0.943913		Wnk3	0.954399
Srsf10	-0.94394		Zdhhc20	0.943865		Fyttd1	0.954234
Rlim	-0.942362		Chm	0.94372		Xiap	0.954231
Ppid	-0.941744		Qk	0.943657		Azin1	0.953989
Srsf7	-0.94051		Pank3	0.943488		Smim13	0.953516
Ythdf3	-0.940252		Tmem33	0.94303		Myo9a	0.952614
Amd1	-0.938629		Rock2	0.942853		Snx13	0.952589
Nadk2	-0.93812		Clasp2	0.942039		Aqp4	0.952004
Slc25a46	-0.937977		Exoc5	0.941045		Spast	0.952002
Serinc1	-0.937762		Fndc3a	0.940361		Top2b	0.951966
Casc4	-0.937619		Sp3	0.940162		Ireb2	0.951815
Spcs3	-0.936364		Pagr1a	-0.940129		Zbtb44	0.951482
1810041L15Rik	0.93592		Top2b	0.939798		Vps13a	0.950902
Pald1	0.935426		Vps13a	0.93976		Zfp715	0.949699
Kcnj4	0.934694		Ythdf3	0.939427		Hdgfrp2	-0.948737
Papola	-0.934545		Nadk2	0.938876		Gspt1	0.948106
Csnk1a1	-0.93182		Gmfb	0.937311		Rabgap1l	0.947596
Cnot6	-0.931283		Bmpr2	0.93684		Xpo1	0.947587
Zfp207	-0.931053		Hook3	0.935602		Hook3	0.947507
Fmr1	-0.930867		Xiap	0.935361		Bmpr2	0.945887
Btbd1	-0.929132		Nek1	0.933015		Grm5	0.945718
Fubp1	-0.928549		Spcs3	0.932025		St8sia3	0.945161
Ube2b	-0.92854		Hspa4l	0.931425		Fem1b	0.944843
Abce1	-0.925755		Tug1	0.930975		Glrb	0.943091
Selt	-0.925671		Nr1d1	-0.930867		Cse1l	0.94245
Kmt2b	0.924946		Ralgapa1	0.929639		Neto2	0.942446
Prr12	0.923416		Zfp715	0.929345		Pafah1b1	0.94201
Fundc1	-0.923362		Tmem106b	0.929327		Epm2aip1	0.941746
Gpbp1	-0.923119		St8sia3	0.928309		Tmem106b	0.940507
Gmfb	-0.922777		Kras	0.927412		Usp15	0.940143
Ugcg	-0.921858		Spast	0.927182		Pagr1a	-0.93948
Homer1	-0.921459		Matr3	0.926057		Nufip2	0.939203
Ube2d3	-0.920665		Fam208a	0.925993		Fam73a	0.939199
Atp2c1	-0.920243		Micu3	0.925894		Acsl4	0.938653
Tbc1d23	-0.918946		Auts2	-0.92506		Impad1	0.938022
Caprin1	-0.916229		Ttll7	0.924403		Zfp207	0.937102
Pcmtd1	-0.915641		Nmt2	0.923617		Nphp4	-0.93586
Fpgt	-0.915336		Tmem30a	0.923529		Ltn1	0.935829
Smarca5	-0.915065		Aqp4	0.922949		Fubp1	0.935768
Slc35a5	-0.912424		Ube2v2	0.922924		Tmem30a	0.935325
Nova2	0.911925		Trim23	0.922796		Mapk8	0.935018
Bmi1	-0.911874		Gspt1	0.922634		Eif1ax	0.935011
Pin1	0.91078		Zdhhc2	0.922562		Appl1	0.934853
Zfp654	-0.910528		Eif5a2	0.922143		Ralgapa1	0.934829
Cggbp1	-0.909771		Nufip2	0.922056		Pnpla8	0.934245
Zfp397	-0.909741		Slc30a4	0.921535		Zfp397	0.934039
Eps15	-0.909625		Nova2	-0.921329		Fam126b	0.933295
Lztfl1	-0.909358		Snx13	0.921317		Ythdf3	0.93263
Kif2a	-0.908823		Fyttd1	0.921038		Slc25a46	0.932248
Rab27b	-0.908768		Tial1	0.921014		Cacna2d1	0.93224
Cops2	-0.907959		Ccnc	0.920653		Ccnc	0.932181
Ints8	-0.907744		Btbd1	0.919904		Usp31	0.931919
Usp45	-0.90751		Pcnp	0.919656		Fam63b	0.93186
Rpe	-0.906787		Frmpd4	0.918813		Lrch2	0.930916
Rps6kl1	0.906712		Hdgfrp2	-0.918491		Klhl9	0.930497
BC030336	-0.905899		Vcpip1	0.917852		Cnot6	0.930227
Abca5	-0.904373		Neto2	0.917503		Csmd3	0.929981
Zdhhc8	0.903941		Appl1	0.917253		Chl1	0.929786
Eif4e	-0.90377		Zfp788	0.916499		Gucy1a2	0.929159
Klhl9	-0.902903		Cggbp1	0.916385		Agfg1	0.927946
Dpysl4	0.902692		Zfp800	0.915598		Chm	0.927887
Dbp	0.902499		Fam63b	0.915108		Arl5a	0.927602
Rpl39	0.902357		Nphp4	-0.914953		Slc4a10	0.927587
Dcun1d1	-0.902143		Zmym2	0.913678		Lrp1b	0.927318
Dhx15	-0.901775		Pex13	0.913596		Abce1	0.926575
Pten	-0.901714		Smarca5	0.912711		Tpp2	0.92636
Spast	-0.901448		Tpp2	0.912422		Hltf	0.926093
Mob4	-0.901109		Sppl2a	0.912085		AI314180	0.926041
Elavl2	-0.901091		Slc25a36	0.911552		Hdgfrp3	0.925946
C030023E24Rik	-0.900659		Rc3h2	0.911535		Slc25a36	0.925915
Fbxo33	-0.900628		Gkn3	-0.910749		Ints2	0.925782
Zdhhc20	-0.900453		Abce1	0.910658		Kpna1	0.925746
Pum2	-0.900089		Rabgap1l	0.910601		Smarca5	0.925072
Tmem30a	-0.900036		Lnp	0.909825		Pds5b	0.923577
Paip1	-0.899249		Zfp207	0.9095		Kif2a	0.923004
Pank3	-0.898071		Kif2a	0.90932		Nek1	0.922447
Slc7a5	0.897982		Acsl4	0.90916		Atp13a3	0.922331
Yme1l1	-0.897506		Sp4	0.909078		Clock	0.922164
Ap3s1	-0.89713		Slc25a46	0.908733		Zfr	0.921668
Tmed7	-0.896615		Arid1a	-0.908728		Edem3	0.921032
Nus1	-0.896262		B3galt1	0.908645		Chd9	0.918391
Cse1l	-0.896057		Mbnl1	0.908263		Pcmtd1	0.9182
Sp3	-0.895971		Pnpla8	0.907402		Slc8a1	0.917994
Fndc3a	-0.89549		Zfp397	0.907125		Itfg1	0.91788
Fam126b	-0.894913		Myo9a	0.907121		Iws1	0.917696
2700089E24Rik	-0.89482		Mapk8	0.906512		Heca	0.917695
Dnaja2	-0.894739		Arih1	0.906009		A230046K03Rik	0.917505
Usp15	-0.894696		Zbtb41	0.905597		Ptbp2	0.917161
Spred1	-0.893077		Zfp458	0.905556		Zfml	0.917101
Etnk1	-0.892802		Usp32	0.905388		Gmps	0.916173
Cul3	-0.892506		Usp9x	0.904899		Fzd3	0.916097
Ccng1	-0.892358		Edil3	0.904765		Arih1	0.915895
Uba6	-0.89213		Bcap29	0.904125		Fbxo33	0.915726
Med12	0.892002		Stxbp5l	0.903287		Avl9	0.915546
Cep131	0.891814		Rab27b	0.903197		Hspa4l	0.915269
Far1	-0.891711		Fam126b	0.903073		Akap11	0.912574
Nphp4	0.891118		Pafah1b1	0.902642		Kras	0.912062
Tmem106b	-0.890962		Impad1	0.90201		C230091D08Rik	0.91173
Fam208a	-0.890696		Ltn1	0.901987		Fam49b	0.911617
Tgoln1	-0.890411		Zfml	0.900888		Nrip1	0.911224
Per1	0.88999		Fubp1	0.899696		Dmxl1	0.910664
Casd1	-0.889988		Ppip5k2	0.899365		Ranbp2	0.909495
Dr1	-0.889607		Elavl2	0.899182		Matr3	0.909484
Zfp715	-0.888537		Bicd1	0.899161		Tug1	0.909387
Dnajb6	-0.888393		Uba6	0.898757		Clasp2	0.909261
Kdm7a	-0.888148		Picalm	0.898721		Micu3	0.908832
Tmeff1	-0.887905		Ranbp2	0.898674		Tmem33	0.908792
Matr3	-0.887784		Hdgfrp3	0.897558		Abcb7	0.90872
Fgfr1op2	-0.887348		A230046K03Rik	0.897524		C030023E24Rik	0.908693
Adss	-0.886777		BC030336	0.897313		Kantr	0.90859
Mri1	0.886558		Fam49b	0.8969		Spcs3	0.907895
Pcm1	-0.884976		Bmpr1a	0.896054		Purb	0.907672
Tpp2	-0.88478		Gabra1	0.895073		1810041L15Rik	-0.906742
Dzip3	-0.88399		C030023E24Rik	0.895005		Abca5	0.906364
Tial1	-0.883985		Dmxl1	0.894986		Tmem229a	0.905881
Creb1	-0.883869		Pcmtd2	0.893934		Lrrk2	0.905246
Slc25a36	-0.883751		Csnk1a1	0.893614		Osbpl8	0.904938
Bcap29	-0.883635		Rb1cc1	0.893591		Slc35a3	0.904696
Arl15	-0.883394		Iws1	0.892974		Ttll7	0.904335
Trove2	-0.883247		Cul3	0.892903		Psd3	0.904296
Uba3	-0.882791		Cse1l	0.892757		Ago3	0.903856
Otud6b	-0.88273		Tmx3	0.891772		Qk	0.903356
Ostc	-0.882122		Taok1	0.890189		Serinc1	0.902693
St8sia3	-0.881881		Smim13	0.890071		AW549877	0.902383
Vma21	-0.881719		Gm5141	0.889984		Zfp148	0.902278
Cct6a	-0.881692		Fam49a	0.889819		Mbnl1	0.90219
Lmtk3	0.881438		Sacm1l	0.889647		Far1	0.901824
Vcpip1	-0.881243		Acbd5	0.889605		Nr1d1	-0.901714
Acbd5	-0.879935		Serinc1	0.88946		Csnk1a1	0.900824
Micu3	-0.879204		Osbpl8	0.889401		Htr2a	0.899546
Crls1	-0.878784		Sept7	0.889226		Rev3l	0.899241
Neto2	-0.87821		Gpbp1	0.889128		Ttc14	0.898716
Tug1	-0.877763		Itfg1	0.889013		Fam49a	0.89861
Ptbp2	-0.87764		Klhl9	0.888819		Fam13b	0.8984
Kras	-0.877185		Casc4	0.888169		Klhl24	0.898366
Ube2k	-0.876662		Zhx1	0.887944		Csrnp3	0.898108
Lrrc17	0.876483		Cops2	0.88789		Col4a3bp	0.897923
Ndufv2	-0.876157		Pds5b	0.887451		Btbd1	0.89773
Slc35a3	-0.875557		Arhgap5	0.88744		Ppp6c	0.897696
0610009L18Rik	0.875044		Adam10	0.887397		4932438A13Rik	0.897667
Lnp	-0.874932		Slc7a5	-0.887199		Trappc8	0.897606
Tbc1d19	-0.874741		Ppp1cb	0.887157		Adam10	0.897511
Trappc8	-0.874487		Ttc14	0.886486		Kpna3	0.897498
Rc3h2	-0.874062		Zfp759	0.886175		Sppl2a	0.897213
Hdgfrp2	0.8732		Lims1	0.885846		Gmfb	0.897181
Slc6a6	0.872565		2610002M06Rik	0.885757		Tial1	0.89713
Hsd17b12	-0.872016		Eif1ax	0.885452		Tmed7	0.897084
Slc4a10	-0.87165		Abca5	0.88537		Prr12	-0.896219
Smim15	-0.870861		Inpp5f	0.885353		Sp4	0.895445
Elmod2	-0.870356		B630005N14Rik	0.884931		Gfpt1	0.895349
Zfp148	-0.868613		Selt	0.884845		Scarf1	-0.894682
Vars	0.868133		Dcun1d1	0.884707		Auts2	-0.894554
Gabra1	-0.867956		Chd9	0.884524		Adam22	0.894303
Oaz1	0.867803		1700066M21Rik	0.884442		Lcorl	0.894301
Pias2	-0.867674		Fbxo33	0.883963		Cul3	0.894274
Trim23	-0.866233		Tmem56	0.882542		Pcmtd2	0.894121
Chm	-0.866229		Zfp644	0.882495		Selt	0.893715
Nmt2	-0.865986		Klhl28	0.882392		Ctdspl2	0.89365
Bcl9l	0.86597		Ireb2	0.881896		Ttc39b	0.893547
Kirrel2	0.865455		Ctdspl2	0.880742		Gdap1	0.893405
Zfp759	-0.865452		Tnrc18	-0.880453		Eps15	0.893361
B630005N14Rik	-0.865108		Ddx3x	0.879647		Atp5g3	-0.892539
Farsb	-0.865068		Zfp292	0.879156		Stxbp5l	0.892499
Gucy1a2	-0.86453		Arfgef1	0.879089		B630005N14Rik	0.892414
Zhx1	-0.86365		C230091D08Rik	0.878823		Ubxn2b	0.892404
Bmpr2	-0.863531		Grm5	0.878503		Lpgat1	0.892057
Rpl22l1	0.8633		Heca	0.877832		Sacm1l	0.891957
Ppp4r2	-0.863035		Vps35	0.877395		Usp32	0.891702
G3bp2	-0.862441		Bcl9l	-0.877321		Zbtb41	0.89159
Usp9x	-0.862394		Ncam2	0.877266		Sp3	0.891188
Adam10	-0.861969		Cul5	0.877153		Spag9	0.891066
Itfg1	-0.861632		Fgfr1op2	0.876917		Zfp644	0.890292
Fam73a	-0.861626		Ttc39b	0.876599		Frmpd4	0.889557
Vps13a	-0.859831		Edem3	0.876321		Mob1b	0.889262
Cept1	-0.859798		Zfp148	0.876071		Tbl1xr1	0.88903
A230046K03Rik	-0.859613		Caprin1	0.875928		Tmx3	0.888994
Ogfrl1	-0.859592		Zfp654	0.875793		Acvr2a	0.88884
Pnpla8	-0.859495		Epm2aip1	0.875589		Zfp788	0.888807
Rb1cc1	-0.859231		Clock	0.874944		Slc30a4	0.88819
Manea	-0.8591		Usp15	0.87484		Bmpr1a	0.887855
Tmem229a	-0.858993		Rb1	0.874589		Nova2	-0.887581
Rab8b	-0.858558		Lmtk3	-0.874182		Dr1	0.887417
Sfpq	-0.858283		Mkln1	0.874034		Mkln1	0.886641
Cyb5r4	-0.858228		Dennd5b	0.873551		Hook1	0.886476
Cul2	-0.857845		Hook1	0.872359		Ppp4r2	0.886474
Tceb1	-0.857755		Lrp1b	0.871489		Gpbp1	0.88642
Golph3	-0.857732		Cnot6	0.871473		Ube2v2	0.886253
Gm21949	-0.857057		Zfp26	0.871325		Wwp1	0.886228
Tuba1b	0.856454		Zfp609	-0.871199		Pex13	0.88618
Gkn3	0.855351		Trappc8	0.87038		Larp4	0.886093
Fam213b	0.855227		Zbtb44	0.870254		Cggbp1	0.88597
Ttyh3	0.854843		Flrt2	0.870097		Zfp458	0.885891
Top2b	-0.854645		Tbc1d23	0.869459		Uba6	0.885802
Zfp46	0.854427		Ppp4r2	0.869431		B230219D22Rik	0.884738
Kmt2d	0.854311		Avl9	0.86931		Gkn3	-0.883982
Tmem41b	-0.854216		Tsga10	0.869136		Cpeb2	0.883543
Yipf5	-0.853765		Rexo1	-0.868846		Pcnp	0.883074
Tmx3	-0.853688		Fem1b	0.868269		Cpsf6	0.883066
Rabgap1l	-0.852948		Atp5g3	-0.868158		Vps35	0.882292
Qk	-0.852093		Larp4	0.867501		Manea	0.881958
Acsl4	-0.851915		Mob4	0.866641		Ogfrl1	0.881512
Dnajb4	-0.851474		Slc35a3	0.865941		Usp53	0.880946
Vps35	-0.851231		Lcorl	0.865331		Rab27b	0.88083
Iws1	-0.851225		Lnpep	0.865309		Prkaa2	0.880745
Hltf	-0.851122		Cacna2d1	0.864912		Myef2	0.879531
Zmym2	-0.850858		Efr3a	0.864722		Abi2	0.878971
Zfp609	0.850808		Ubxn2b	0.864684		8030462N17Rik	0.878582
Rps21	0.850143		Gabrb2	0.864362		Dgkb	0.876796
Bicd1	-0.85014		Myef2	0.864239		Klhl28	0.8766
Tspan13	-0.849723		Zdhhc8	-0.864226		Gabrb2	0.876374
Appl1	-0.849664		Pin1	-0.864123		Pias2	0.876245
Ddx3x	-0.849518		Spag9	0.863786		Appbp2	0.875891
Ppp6c	-0.848116		Fam73a	0.862829		Bcl9l	-0.875716
Smim13	-0.847461		Slc8a1	0.862799		Zfp292	0.875269
Tnrc18	0.847447		Stag2	0.861254		Dpy19l4	0.875119
Lime1	0.847163		Gdap1	0.860499		Slc7a5	-0.874775
Gspt1	-0.846688		Arl5a	0.859607		Zfp60	0.874283
Lin7c	-0.846659		Ushbp1	-0.859534		Rnf11	0.873184
Zdhhc2	-0.846495		Cep131	-0.859492		Caprin1	0.872939
Ubxn2b	-0.846318		Prkaa2	0.859387		Ttbk2	0.871966
Exoc5	-0.846216		Arap2	0.858696		Trove2	0.871787
Rp2h	-0.845825		Dnajb6	0.858307		Naa30	0.871738
Hspa4l	-0.84576		Itch	0.858278		Zfp654	0.871498
Abcb7	-0.8457		Col4a3bp	0.857863		BC030336	0.871419
Edem3	-0.844731		Kif5b	0.857745		Zfp26	0.871167
2610002M06Rik	-0.844654		Adss	0.857734		Fpgt	0.870331
Iqsec2	0.844604		Cpsf6	0.857601		Arid1a	-0.870139
Arid1a	0.844518		Ogfrl1	0.857404		Ncam2	0.869662
Tra2a	-0.844291		Usp33	0.857241		Crebrf	0.869544
Zmym1	-0.844249		Kcnj4	-0.856556		Fam179b	0.869002
Ccnh	-0.844132		Trove2	0.85652		Bicd1	0.868767
Eif5a2	-0.843713		Ipo7	0.856332		Tmem56	0.868611
Lgr4	-0.843669		Chl1	0.856205		Dcun1d1	0.868611
Rock2	-0.843547		9330159F19Rik	0.855229		Ppp1cb	0.86861
Sppl2a	-0.843383		Pald1	-0.85514		Nmt2	0.868331
Mbnl1	-0.843273		Slc4a10	0.854988		Tnpo1	0.868057
Cul9	0.841935		Slc35a5	0.854829		Fam120c	0.866646
Lims1	-0.841034		Galns	-0.854812		Cul5	0.866376
Zfp644	-0.840674		Rps6kl1	-0.854602		Ushbp1	-0.86605
Naa50	-0.840175		Chordc1	0.854218		Zdhhc20	0.865919
Ttc14	-0.840142		Fcho2	0.854203		Slc4a7	0.86557
Bmpr1a	-0.840065		Agfg1	0.854034		Arfgef1	0.8653
Grm5	-0.838873		Hnrnpc	0.853961		Vars	-0.865261
Slc4a7	-0.838747		Mnt	-0.853664		Smg1	0.865066
Bhlhb9	-0.838739		Kpna3	0.853054		Ube2j1	0.86481
Tax1bp1	-0.837843		Ankrd29	0.852621		Arl15	0.864649
4930413G21Rik	0.837685		Purb	0.852406		Cdc27	0.864437
Stx7	-0.837515		Ube2b	0.852275		Tia1	0.864244
Auts2	0.837433		Klhl24	0.85218		Ube2b	0.864225
Dennd6b	0.836613		Fam13b	0.85208		Nus1	0.864101
Bzrap1	0.835552		Nek7	0.851608		Rb1cc1	0.863896
Gfpt1	-0.835467		Atp13a3	0.851463		Fam171b	0.863606
Zfp788	-0.835019		Plekhg5	-0.851349		Chordc1	0.863394
Clasp2	-0.834935		Tia1	0.850249		Stx7	0.862944
Zfp322a	-0.834435		Dennd1b	0.850024		Cpeb4	0.862669
Cadm4	0.834424		Gfpt1	0.849659		Picalm	0.862613
Ube2j1	-0.834311		Stx7	0.849433		Lnpep	0.862285
Lonrf1	-0.833917		Arl15	0.849363		Fgfr1op2	0.862234
Galns	0.833619		Mob1b	0.848821		Rpl22l1	-0.861943
Xiap	-0.833598		Tmed7	0.848175		Ddx3x	0.861462
Zbtb44	-0.832988		Smim15	0.847934		Ptprz1	0.861049
Erf	0.832626		Adam22	0.847919		Syt4	0.860374
Wac	-0.831732		Fpgt	0.847902		Rpl39	-0.86001
Atp5g3	0.831027		Amd1	0.847887		Rps6kl1	-0.859934
Hook3	-0.830881		Ppp6c	0.847526		Man1a2	0.859616
Stag2	-0.830849		Rev3l	0.847336		Ccng1	0.859392
Agfg1	-0.83082		Ptbp2	0.84733		Lgr4	0.857989
Cacybp	-0.830288		Crebrf	0.847231		Cops2	0.857577
Psmc6	-0.829739		Galntl6	0.846819		Ipo7	0.857384
Pik3ca	-0.829564		Hapln1	0.846187		Opcml	0.857043
Sept7	-0.829374		Usp31	0.845933		Elovl4	0.856572
Elovl4	-0.829338		Ints2	0.845626		Tmod2	0.85655
Vash1	0.828926		Pik3ca	0.845476		Gabra1	0.856365
Kpna1	-0.828793		Wnk3	0.845152		Hif1a	0.856211
Atp13a3	-0.828109		Lpgat1	0.844063		Fam208a	0.856072
Arl5a	-0.828078		Kpna1	0.843902		Zfp759	0.856012
Gabrg2	-0.828066		AI314180	0.843516		Adss	0.855707
Pafah1b1	-0.827809		Lgr4	0.843478		Lrrc17	-0.855339
Scrn3	-0.827631		B230219D22Rik	0.843371		Dennd5b	0.85526
Cnot6l	-0.826773		Gm20300	0.843045		Erf	-0.855258
Tmem135	-0.826361		Lrch2	0.842935		Hapln1	0.851959
B230219D22Rik	-0.826312		Ptges3	0.842669		Dnm3	0.851737
Trmt61a	0.826231		Setd1b	-0.842215		Ptges3	0.851278
Ipo7	-0.825176		H2-K1	-0.841552		Gm5141	0.850703
Mapk8	-0.825129		AW549877	0.841531		Ranbp6	0.850514
Zfp60	-0.824773		Elmod2	0.840937		Ftx	0.850497
Mal2	-0.82436		Mri1	-0.840637		Zhx1	0.850243
Bcar1	0.823069		Pik3c2a	0.840135		B3galt1	0.849252
			Dpy19l4	0.839696		Zfp871	0.848141
			Yme1l1	0.83941		Tpcn1	-0.8471
			Nrip1	0.838795		Rapgef6	0.846893
			Abi2	0.837888		Alcam	0.846662
			G3bp2	0.837883		Otud4	0.846654
			Papola	0.837606		Gm21949	0.846563
			Akap11	0.836654		Dennd1b	0.846557
			Ube2d3	0.836637		Plekhg5	-0.846367
			Bmi1	0.836376		Ndufb6	-0.846349
			Vma21	0.836292		Srsf7	0.845963
			8030462N17Rik	0.835646		Gabrb3	0.845838
			Ndufb6	-0.834604		Ndufc1	-0.845715
			Srsf7	0.834252		Zfp800	0.845517
			AA987161	0.834092		Lonrf1	0.845442
			Elovl4	0.833371		G3bp2	0.845397
			Gabrg2	0.833146		Vma21	0.845272
			Ugcg	0.832988		Bmi1	0.844931
			Kmt2b	-0.832487		March1	0.843691
			Lrrk2	0.83242		Ppip5k2	0.843286
			Cpeb2	0.832284		Arhgap5	0.843162
			Tmeff1	0.832167		Gabra2	0.843115
			Uba3	0.832056		Zfp609	-0.842819
			Bcar1	-0.831929		Pin1	-0.84255
			Dnm1l	0.831833		Camsap2	0.842234
			4932438A13Rik	0.831696		Itgb8	0.840246
			Dnaja2	0.831605		Galns	-0.839935
			Dpysl4	-0.831452		Scrn3	0.839714
			Oaz1	-0.830802		Pald1	-0.839576
			Casd1	0.830472		Med12	-0.839223
			Ago3	0.830448		Galntl6	0.83918
			Marcksl1	-0.829779		Lims1	0.838874
			Csmd3	0.829388		Tenc1	-0.83795
			Zfp60	0.829092		Rexo1	-0.836213
			Usp53	0.829026		Xkr4	0.836061
			Gmps	0.828513		Lime1	-0.836033
			Dusp6	0.827763		Zfp322a	0.835945
			Zfp62	0.827077		Dnm1l	0.83582
			Fundc1	0.826205		Slc35a5	0.835248
			Gm21949	0.826199		Pik3c2a	0.835044
			Psd3	0.824708		Camk4	0.834764
			Vars	-0.824527		Cul2	0.834327
			Zfp322a	0.824445		Gabrg2	0.833174
			Htr2a	0.824245		Yme1l1	0.833109
			Itgav	0.824001		Bcar1	-0.832901
						Ints8	0.832245
						Sfpq	0.832028
						Rpgrip1l	0.832005
						9330159F19Rik	0.831714
						Srsf10	0.83133
						Pik3ca	0.831202
						Mal2	0.83119
						Efr3a	0.830898
						Ankrd29	0.830786
						Zdhhc8	-0.830537
						Gm3002	0.830264
						Stag2	0.83022
						Cct6a	0.829362
						Tmem256	-0.82893
						Casc4	0.827652
						Lrrc8b	0.827304
						Dhx15	0.827203
						Itgav	0.825997
						Acbd5	0.825676
						1700066M21Rik	0.824817
						Dnajb6	0.824407
						Zdhhc2	0.824379
						Mob4	0.823904
						Farsb	0.823788
						Cadps2	0.823758

## Sheet: S6_DEGs corr_ with key genes
Supplementary Table S6. Characteristics of the top 10 C_AD DEGs whose expression correlates with Nr1d1, Fmr1 and Pten expression
gene symbol	locus	value C, FPKM	value AD, FPKM	log2(fold_change) AD/C	q_value	correlation between gene expression and PLS-DA Axis 1	definition
			DEGs C_AD correlating with expression of Nr1d1
9330159F19Rik	chr10:29211642-29230779	22.9671	19.5323	-0.233707	0.00732474	0.940403	RIKEN cDNA 9330159F19 gene
Hnrnpc	chr14:52073379-52104028	88.5252	75.5113	-0.229395	0.00422917	0.938589	heterogeneous nuclear ribonucleoprotein C
Nufip2	chr11:77686138-77717966	9.00271	7.30216	-0.302034	0.00245848	0.962183	nuclear fragile X mental retardation protein interacting protein 2
Pcmtd2	chr2:181837853-181857460	33.0796	27.5954	-0.261515	0.00245848	0.954797	protein-L-isoaspartate (D-aspartate) O-methyltransferase domain containing 2
Pcnp	chr16:56015507-56029717	93.7108	79.0563	-0.245335	0.00245848	0.969314	PEST proteolytic signal containing nuclear protein
Picalm	chr7:90130231-90209447	45.4232	39.6331	-0.196723	0.0239353	0.956454	phosphatidylinositol binding clathrin assembly protein
Rexo1	chr10:80540925-80561560	11.7385	13.91	0.244879	0.00732474	-0.938842	REX1, RNA exonuclease 1
Sacm1l	chr9:123529881-123592598	28.2186	22.084	-0.353642	0.00245848	0.944185	SAC1 suppressor of actin mutations 1-like (yeast)
Tmem33	chr5:67260564-67291461	21.8736	16.7731	-0.383037	0.00245848	0.955199	transmembrane protein 33
Xpo1	chr11:23256040-23297597	21.938	17.2852	-0.343893	0.00245848	0.974447	exportin 1
			DEGs C_AD correlating with expression of Fmr1
Abcb7	chrX:104280564-104413846	9.03885	6.80753	-0.409009	0.00245848	0.860104	ATP-binding cassette, sub-family B (MDR/TAP), member 7
Azin1	chr15:38487429-38519266	31.2965	27.459	-0.188723	0.0445841	0.943064	antizyme inhibitor 1
Dzip3	chr16:48924227-48994112	15.1288	12.9106	-0.228746	0.0114071	0.93024	DAZ interacting protein 3, zinc finger
Far1	chr7:113513833-113570888	24.6509	19.9489	-0.305333	0.00245848	0.914715	fatty acyl CoA reductase 1
Lztfl1	chr9:123697592-123717557	9.64267	7.20594	-0.420247	0.00245848	0.951036	leucine zipper transcription factor-like 1
Pcm1	chr8:41239758-41334087	11.1184	9.14192	-0.282377	0.00245848	0.926111	pericentriolar material 1
Pten	chr19:32757576-32826160	37.397	30.4514	-0.296415	0.00245848	0.939903	phosphatase and tensin homolog
Rlim	chrX:103957166-103981284	10.8909	8.97528	-0.279089	0.00245848	0.981107	ring finger protein, LIM domain interacting
Spred1	chr2:117121070-117182277	26.7418	20.8968	-0.355811	0.00245848	0.899379	sprouty protein with EVH-1 domain 1, related sequence
Tmem229a	chr6:24951140-24956125	20.6631	16.4432	-0.329568	0.00245848	0.890016	transmembrane protein 229A
			DEGs C_AD correlating with expression of Pten
Dzip3	chr16:48924227-48994112	15.1288	12.9106	-0.228746	0.0114071	0.93024	DAZ interacting protein 3, zinc finger
Eif5a2	chr3:28781310-28798846	12.7308	9.26827	-0.457947	0.00245848	0.879642	eukaryotic translation initiation factor 5A2
Elavl2	chr4:91250766-91399984	27.5855	21.3384	-0.370461	0.00245848	0.941435	ELAV like RNA binding protein 1
Fndc3a	chr14:72537952-72710003	9.67633	7.86252	-0.299468	0.00245848	0.908698	fibronectin type III domain containing 3A
Lnp	chr2:74514836-74578948	9.98524	8.5514	-0.223636	0.0232527	0.918364	lunapark, ER junction formation factor
Pcm1	chr8:41239758-41334087	11.1184	9.14192	-0.282377	0.00245848	0.926111	pericentriolar material 1
Pum2	chr12:8674133-8752583	43.5259	37.7394	-0.205801	0.0191657	0.921264	pumilio RNA-binding family member 2
Rlim	chrX:103957166-103981284	10.8909	8.97528	-0.279089	0.00245848	0.981107	ring finger protein, LIM domain interacting
Taok1	chr11:77529161-77607815	15.4354	12.733	-0.277664	0.00245848	0.881608	TAO kinase 1
Vcpip1	chr1:9718621-9771256	8.57325	7.12392	-0.267171	0.00245848	0.904935	valosin containing protein (p97)/p47 complex interacting protein 1

## Sheet: S7_STAR_stat
Supplementary Table S7. Quality metrics of the mapped data (hippocampal data for A20, AD and Control mice)
	Number of input reads	Average input read length	UNIQUE READS:	Uniquely mapped reads number	Uniquely mapped reads %	Average mapped length	Number of splices: Total	Number of splices: Annotated (sjdb)	Number of splices: GT/AG	Number of splices: GC/AG	Number of splices: AT/AC	Number of splices: Non-canonical	Mismatch rate per base, %	Deletion rate per base	Deletion average length	Insertion rate per base	Insertion average length	MULTI-MAPPING READS:	Number of reads mapped to multiple loci	% of reads mapped to multiple loci	Number of reads mapped to too many loci	% of reads mapped to too many loci	UNMAPPED READS:	Number of reads unmapped: too many mismatches	% of reads unmapped: too many mismatches	Number of reads unmapped: too short	% of reads unmapped: too short	Number of reads unmapped: other	% of reads unmapped: other	CHIMERIC READS:	Number of chimeric reads	% of chimeric reads
A20_1	23752477	50		20814937	0.8763	49.71	1330568	589	1320075	9620	873	0	0.0018	0.0001	1.69	0	1.16		2365940	0.0996	163587	0.0069		0	0	269719	0.0114	138294	0.0058		0	0
A20_2	28415200	50		24985775	0.8793	49.72	1561083	680	1548393	11602	1088	0	0.0017	0	1.59	0	1.17		2830615	0.0996	207482	0.0073		0	0	211370	0.0074	179958	0.0063		0	0
A20_3	24082142	50		21194926	0.8801	49.72	1342335	855	1331591	9861	883	0	0.0018	0.0001	1.73	0	1.16		2380537	0.0989	164362	0.0068		0	0	199318	0.0083	142999	0.0059		0	0
A20_4	24414961	50		21313540	0.873	49.7	1351102	796	1340325	9845	932	0	0.0019	0.0001	1.88	0	1.17		2536279	0.1039	174617	0.0072		0	0	246430	0.0101	144095	0.0059		0	0
A20_5	21473201	50		18451441	0.8593	49.69	1140948	769	1131811	8381	756	0	0.0027	0.0001	2.22	0	1.14		2336949	0.1088	156216	0.0073		0	0	410157	0.0191	118438	0.0055		0	0
A20_6	22658777	50		19530504	0.8619	49.7	1206097	771	1196482	8806	809	0	0.0031	0.0001	1.76	0	1.18		2333664	0.103	171957	0.0076		0	0	494579	0.0218	128073	0.0057		0	0
AD_1	21052517	50		18406317	0.8743	49.72	1142915	722	1133811	8318	786	0	0.0026	0	1.51	0	1.16		2063819	0.098	146839	0.007		0	0	310578	0.0148	124964	0.0059		0	0
AD_2	21684946	50		18849303	0.8692	49.71	1194751	505	1185560	8417	774	0	0.003	0	1.65	0	1.16		2179978	0.1005	151207	0.007		0	0	383250	0.0177	121208	0.0056		0	0
AD_3	24267528	50		21196129	0.8734	49.72	1346048	644	1335334	9763	951	0	0.0029	0	1.75	0	1.15		2380294	0.0981	152448	0.0063		0	0	400909	0.0165	137748	0.0057		0	0
AD_4	22984721	50		19909055	0.8662	49.71	1265605	862	1255501	9238	866	0	0.0029	0.0001	2.02	0	1.16		2366170	0.1029	161366	0.007		0	0	412828	0.018	135302	0.0059		0	0
AD_5	20486764	50		17877002	0.8726	49.73	1113142	533	1104232	8125	785	0	0.0027	0	1.55	0	1.17		2021167	0.0987	148163	0.0072		0	0	317346	0.0155	123086	0.006		0	0
AD_6	21771341	50		18890406	0.8677	49.72	1183161	583	1173668	8630	863	0	0.0028	0	1.81	0	1.17		2165006	0.0994	149194	0.0069		0	0	436628	0.0201	130107	0.006		0	0
C_1	19681877	50		16982747	0.8629	49.72	1058381	514	1049919	7819	643	0	0.0029	0.0001	2.33	0	1.15		2174814	0.1105	130915	0.0067		0	0	289387	0.0147	104014	0.0053		0	0
C_2	21034183	50		18218852	0.8662	49.74	1103727	638	1095114	7906	707	0	0.0026	0.0001	2.02	0	1.17		2308315	0.1097	145349	0.0069		0	0	237836	0.0113	123831	0.0059		0	0
C_3	23083914	50		19843621	0.8596	49.73	1226129	729	1216512	8807	810	0	0.0029	0.0001	2.36	0	1.16		2642942	0.1145	155993	0.0068		0	0	307791	0.0133	133567	0.0058		0	0
C_4	21621433	50		18091728	0.8367	49.68	1080918	695	1072490	7695	733	0	0.0038	0.0002	3.54	0.0001	1.13		2714983	0.1256	146408	0.0068		0	0	557109	0.0258	111205	0.0051		0	0
C_5	21712133	50		18812482	0.8665	49.72	1184963	243	1175650	8498	815	0	0.0029	0.0001	2.52	0	1.15		2357312	0.1086	143911	0.0066		0	0	277254	0.0128	121174	0.0056		0	0
C_6	20498020	50		17764069	0.8666	49.73	1107049	613	1098111	8198	740	0	0.0028	0.0001	2.3	0	1.15		2251655	0.1098	132602	0.0065		0	0	236264	0.0115	113430	0.0055		0	0
